# Supplementary material for: Empirical Evaluation of the Use of Computational HLA Binding as an Early Filter to the Mass Spectrometry-Based Epitope Discovery Workflow
Source: Cancers (Basel). 2021 May 12;13(10):2307. doi: 10.3390/cancers13102307 (PMC8150281; doi:10.3390/cancers13102307)
Supplement: Supplementary file 1 [file cancers-13-02307-s001.zip]

Archive with 1 entries (1 files):
- cancers-1173566-supplementary.pdf
